# Supplementary material for: Supplementation of Omega 3 during Pregnancy and the Risk of Preterm Birth: A Systematic Review and Meta-Analysis
Source: Nutrients. 2021 May 18;13(5):1704. doi: 10.3390/nu13051704 (PMC8157397; doi:10.3390/nu13051704)
Supplement: Supplementary file 1 [file nutrients-13-01704-s001.zip]

Archive with 2 entries (2 files):
- Figures Supplementary Materials Nutrients.pdf
- Table S2 RCT RF 13.05.pdf
